# Supplementary material for: Biochemical and Physiological Changes during Early Adventitious Root Formation in Chrysanthemum indicum Linné Cuttings
Source: Plants (Basel). 2022 May 28;11(11):1440. doi: 10.3390/plants11111440 (PMC9183066; doi:10.3390/plants11111440)
Supplement: Supplementary file 1 [file plants-11-01440-s001.zip]

Archive with 1 entries (1 files):
- plants-1674168-supplementary.pdf
